# Supplementary material for: Alginate Hydrogels Reinforced by Dehydration under Stress—Application to a Soft Magnetic Actuator
Source: Gels. 2023 Jan 3;9(1):39. doi: 10.3390/gels9010039 (PMC9858607; doi:10.3390/gels9010039)
Supplement: Supplementary file 1 [file gels-09-00039-s001.zip]

Archive with 25 entries (24 files):
- Figures_supplementary/
- Figures_supplementary/Actuator_supp-eps-converted-to.pdf
- Figures_supplementary/Actuator_supp.eps
- Figures_supplementary/Angle_field-eps-converted-to.pdf
- Figures_supplementary/Angle_field.eps
- Figures_supplementary/Barridos_amplitud.eps
- Figures_supplementary/Dehydration-eps-converted-to.pdf
- Figures_supplementary/Dehydration.eps
- Figures_supplementary/Frequency_sweeps-eps-converted-to.pdf
- Figures_supplementary/Frequency_sweeps.eps
- Figures_supplementary/Macroscopic-eps-converted-to.pdf
- Figures_supplementary/Macroscopic.eps
- Figures_supplementary/Microscopy_supp-eps-converted-to.pdf
- Figures_supplementary/Microscopy_supp.eps
- Figures_supplementary/Shear_supp-eps-converted-to.pdf
- Figures_supplementary/Shear_supp.eps
- Figures_supplementary/Traction_supp-eps-converted-to.pdf
- Figures_supplementary/Traction_supp.eps
- Supplementary_information.aux
- Supplementary_information.bbl
- Supplementary_information.blg
- Supplementary_information.log
- Supplementary_information.pdf
- Supplementary_information.synctex.gz
- Supplementary_information.tex
