# Supplementary material for: Alginate Hydrogels Reinforced by Dehydration under Stress—Application to a Soft Magnetic Actuator
Source: Gels. 2023 Jan 3;9(1):39. doi: 10.3390/gels9010039 (PMC9858607; doi:10.3390/gels9010039)
Supplement: Supplementary file 1 [file gels-09-00039-s001.zip › Supplementary_information.blg]

This is BibTeX, Version 0.99d (TeX Live 2021/W32TeX)
Capacity: max_strings=200000, hash_size=200000, hash_prime=170003
The top-level auxiliary file: Supplementary_final.aux
I couldn't open database file Referencias.bib
---line 5 of file Supplementary_final.aux
 : \bibdata{Referencias
 :                     }
I'm skipping whatever remains of this command
I found no \citation commands---while reading file Supplementary_final.aux
I found no database files---while reading file Supplementary_final.aux
I found no \bibstyle command---while reading file Supplementary_final.aux
You've used 0 entries,
            0 wiz_defined-function locations,
            84 strings with 523 characters,
and the built_in function-call counts, 0 in all, are:
= -- 0
> -- 0
< -- 0
+ -- 0
- -- 0
* -- 0
:= -- 0
add.period$ -- 0
call.type$ -- 0
change.case$ -- 0
chr.to.int$ -- 0
cite$ -- 0
duplicate$ -- 0
empty$ -- 0
format.name$ -- 0
if$ -- 0
int.to.chr$ -- 0
int.to.str$ -- 0
missing$ -- 0
newline$ -- 0
num.names$ -- 0
pop$ -- 0
preamble$ -- 0
purify$ -- 0
quote$ -- 0
skip$ -- 0
stack$ -- 0
substring$ -- 0
swap$ -- 0
text.length$ -- 0
text.prefix$ -- 0
top$ -- 0
type$ -- 0
warning$ -- 0
while$ -- 0
width$ -- 0
write$ -- 0
(There were 4 error messages)
