# Supplementary material for: Alginate Hydrogels Reinforced by Dehydration under Stress—Application to a Soft Magnetic Actuator
Source: Gels. 2023 Jan 3;9(1):39. doi: 10.3390/gels9010039 (PMC9858607; doi:10.3390/gels9010039)
Supplement: Supplementary file 1 [file gels-09-00039-s001.zip › Supplementary_information.log]

This is pdfTeX, Version 3.141592653-2.6-1.40.22 (TeX Live 2021/W32TeX) (preloaded format=pdflatex 2021.6.5)  2 JAN 2023 13:12
entering extended mode
 restricted \write18 enabled.
 %&-line parsing enabled.
**Supplementary_information.tex
(./Supplementary_information.tex
LaTeX2e <2021-06-01>
L3 programming layer <2021-06-01>
(c:/texlive/2021/texmf-dist/tex/latex/base/article.cls
Document Class: article 2021/02/12 v1.4n Standard LaTeX document class
(c:/texlive/2021/texmf-dist/tex/latex/base/size10.clo
File: size10.clo 2021/02/12 v1.4n Standard LaTeX file (size option)
)
\c@part=\count182
\c@section=\count183
\c@subsection=\count184
\c@subsubsection=\count185
\c@paragraph=\count186
\c@subparagraph=\count187
\c@figure=\count188
\c@table=\count189
\abovecaptionskip=\skip47
\belowcaptionskip=\skip48
\bibindent=\dimen138
)
(c:/texlive/2021/texmf-dist/tex/generic/babel/babel.sty
Package: babel 2021/06/02 3.60 The Babel package

(c:/texlive/2021/texmf-dist/tex/generic/babel/babel.def
File: babel.def 2021/06/02 3.60 Babel common definitions
\babel@savecnt=\count190
\U@D=\dimen139
\l@unhyphenated=\language87

(c:/texlive/2021/texmf-dist/tex/generic/babel/txtbabel.def)
\bbl@readstream=\read2
)
\bbl@dirlevel=\count191

(c:/texlive/2021/texmf-dist/tex/generic/babel-english/english.ldf
Language: english 2017/06/06 v3.3r English support from the babel system
Package babel Info: Hyphen rules for 'canadian' set to \l@english
(babel)             (\language0). Reported on input line 102.
Package babel Info: Hyphen rules for 'australian' set to \l@ukenglish
(babel)             (\language21). Reported on input line 105.
Package babel Info: Hyphen rules for 'newzealand' set to \l@ukenglish
(babel)             (\language21). Reported on input line 108.
))
(c:/texlive/2021/texmf-dist/tex/latex/graphics/graphicx.sty
Package: graphicx 2020/12/05 v1.2c Enhanced LaTeX Graphics (DPC,SPQR)

(c:/texlive/2021/texmf-dist/tex/latex/graphics/keyval.sty
Package: keyval 2014/10/28 v1.15 key=value parser (DPC)
\KV@toks@=\toks16
)
(c:/texlive/2021/texmf-dist/tex/latex/graphics/graphics.sty
Package: graphics 2021/03/04 v1.4d Standard LaTeX Graphics (DPC,SPQR)

(c:/texlive/2021/texmf-dist/tex/latex/graphics/trig.sty
Package: trig 2016/01/03 v1.10 sin cos tan (DPC)
)
(c:/texlive/2021/texmf-dist/tex/latex/graphics-cfg/graphics.cfg
File: graphics.cfg 2016/06/04 v1.11 sample graphics configuration
)
Package graphics Info: Driver file: pdftex.def on input line 107.

(c:/texlive/2021/texmf-dist/tex/latex/graphics-def/pdftex.def
File: pdftex.def 2020/10/05 v1.2a Graphics/color driver for pdftex
))
\Gin@req@height=\dimen140
\Gin@req@width=\dimen141
)
(c:/texlive/2021/texmf-dist/tex/latex/amsmath/amsmath.sty
Package: amsmath 2021/04/20 v2.17j AMS math features
\@mathmargin=\skip49

For additional information on amsmath, use the `?' option.
(c:/texlive/2021/texmf-dist/tex/latex/amsmath/amstext.sty
Package: amstext 2000/06/29 v2.01 AMS text

(c:/texlive/2021/texmf-dist/tex/latex/amsmath/amsgen.sty
File: amsgen.sty 1999/11/30 v2.0 generic functions
\@emptytoks=\toks17
\ex@=\dimen142
))
(c:/texlive/2021/texmf-dist/tex/latex/amsmath/amsbsy.sty
Package: amsbsy 1999/11/29 v1.2d Bold Symbols
\pmbraise@=\dimen143
)
(c:/texlive/2021/texmf-dist/tex/latex/amsmath/amsopn.sty
Package: amsopn 2016/03/08 v2.02 operator names
)
\inf@bad=\count192
LaTeX Info: Redefining \frac on input line 234.
\uproot@=\count193
\leftroot@=\count194
LaTeX Info: Redefining \overline on input line 399.
\classnum@=\count195
\DOTSCASE@=\count196
LaTeX Info: Redefining \ldots on input line 496.
LaTeX Info: Redefining \dots on input line 499.
LaTeX Info: Redefining \cdots on input line 620.
\Mathstrutbox@=\box50
\strutbox@=\box51
\big@size=\dimen144
LaTeX Font Info:    Redeclaring font encoding OML on input line 743.
LaTeX Font Info:    Redeclaring font encoding OMS on input line 744.
\macc@depth=\count197
\c@MaxMatrixCols=\count198
\dotsspace@=\muskip16
\c@parentequation=\count199
\dspbrk@lvl=\count266
\tag@help=\toks18
\row@=\count267
\column@=\count268
\maxfields@=\count269
\andhelp@=\toks19
\eqnshift@=\dimen145
\alignsep@=\dimen146
\tagshift@=\dimen147
\tagwidth@=\dimen148
\totwidth@=\dimen149
\lineht@=\dimen150
\@envbody=\toks20
\multlinegap=\skip50
\multlinetaggap=\skip51
\mathdisplay@stack=\toks21
LaTeX Info: Redefining \[ on input line 2923.
LaTeX Info: Redefining \] on input line 2924.
)
(c:/texlive/2021/texmf-dist/tex/latex/geometry/geometry.sty
Package: geometry 2020/01/02 v5.9 Page Geometry

(c:/texlive/2021/texmf-dist/tex/generic/iftex/ifvtex.sty
Package: ifvtex 2019/10/25 v1.7 ifvtex legacy package. Use iftex instead.

(c:/texlive/2021/texmf-dist/tex/generic/iftex/iftex.sty
Package: iftex 2020/03/06 v1.0d TeX engine tests
))
\Gm@cnth=\count270
\Gm@cntv=\count271
\c@Gm@tempcnt=\count272
\Gm@bindingoffset=\dimen151
\Gm@wd@mp=\dimen152
\Gm@odd@mp=\dimen153
\Gm@even@mp=\dimen154
\Gm@layoutwidth=\dimen155
\Gm@layoutheight=\dimen156
\Gm@layouthoffset=\dimen157
\Gm@layoutvoffset=\dimen158
\Gm@dimlist=\toks22
)
(c:/texlive/2021/texmf-dist/tex/generic/soul/soul.sty
Package: soul 2003/11/17 v2.4 letterspacing/underlining (mf)
\SOUL@word=\toks23
\SOUL@lasttoken=\toks24
\SOUL@cmds=\toks25
\SOUL@buffer=\toks26
\SOUL@token=\toks27
\SOUL@spaceskip=\skip52
\SOUL@ttwidth=\dimen159
\SOUL@uldp=\dimen160
\SOUL@ulht=\dimen161
)
(c:/texlive/2021/texmf-dist/tex/latex/cite/cite.sty
LaTeX Info: Redefining \cite on input line 302.
LaTeX Info: Redefining \nocite on input line 332.
Package: cite 2015/02/27  v 5.5
)
(c:/texlive/2021/texmf-dist/tex/latex/multirow/multirow.sty
Package: multirow 2021/03/15 v2.8 Span multiple rows of a table
\multirow@colwidth=\skip53
\multirow@cntb=\count273
\multirow@dima=\skip54
\bigstrutjot=\dimen162
)
(c:/texlive/2021/texmf-dist/tex/latex/amsfonts/amssymb.sty
Package: amssymb 2013/01/14 v3.01 AMS font symbols

(c:/texlive/2021/texmf-dist/tex/latex/amsfonts/amsfonts.sty
Package: amsfonts 2013/01/14 v3.01 Basic AMSFonts support
\symAMSa=\mathgroup4
\symAMSb=\mathgroup5
LaTeX Font Info:    Redeclaring math symbol \hbar on input line 98.
LaTeX Font Info:    Overwriting math alphabet `\mathfrak' in version `bold'
(Font)                  U/euf/m/n --> U/euf/b/n on input line 106.
))
(c:/texlive/2021/texmf-dist/tex/latex/caption/caption.sty
Package: caption 2020/10/26 v3.5g Customizing captions (AR)

(c:/texlive/2021/texmf-dist/tex/latex/caption/caption3.sty
Package: caption3 2020/10/21 v2.2e caption3 kernel (AR)
\captionmargin=\dimen163
\captionmargin@=\dimen164
\captionwidth=\dimen165
\caption@tempdima=\dimen166
\caption@indent=\dimen167
\caption@parindent=\dimen168
\caption@hangindent=\dimen169
Package caption Info: Standard document class detected.
)
\c@caption@flags=\count274
\c@continuedfloat=\count275
)
(c:/texlive/2021/texmf-dist/tex/latex/vmargin/vmargin.sty
Package: vmargin 2004/07/15 V2.5 set document margins (VK)

Package: vmargin 2004/07/15 V2.5 set document margins (VK)
\PaperWidth=\dimen170
\PaperHeight=\dimen171
) (c:/texlive/2021/texmf-dist/tex/latex/l3backend/l3backend-pdftex.def
File: l3backend-pdftex.def 2021-05-07 L3 backend support: PDF output (pdfTeX)
\l__color_backend_stack_int=\count276
\l__pdf_internal_box=\box52
)
(./Supplementary_information.aux)
\openout1 = `Supplementary_information.aux'.

LaTeX Font Info:    Checking defaults for OML/cmm/m/it on input line 37.
LaTeX Font Info:    ... okay on input line 37.
LaTeX Font Info:    Checking defaults for OMS/cmsy/m/n on input line 37.
LaTeX Font Info:    ... okay on input line 37.
LaTeX Font Info:    Checking defaults for OT1/cmr/m/n on input line 37.
LaTeX Font Info:    ... okay on input line 37.
LaTeX Font Info:    Checking defaults for T1/cmr/m/n on input line 37.
LaTeX Font Info:    ... okay on input line 37.
LaTeX Font Info:    Checking defaults for TS1/cmr/m/n on input line 37.
LaTeX Font Info:    ... okay on input line 37.
LaTeX Font Info:    Checking defaults for OMX/cmex/m/n on input line 37.
LaTeX Font Info:    ... okay on input line 37.
LaTeX Font Info:    Checking defaults for U/cmr/m/n on input line 37.
LaTeX Font Info:    ... okay on input line 37.

(c:/texlive/2021/texmf-dist/tex/context/base/mkii/supp-pdf.mkii
[Loading MPS to PDF converter (version 2006.09.02).]
\scratchcounter=\count277
\scratchdimen=\dimen172
\scratchbox=\box53
\nofMPsegments=\count278
\nofMParguments=\count279
\everyMPshowfont=\toks28
\MPscratchCnt=\count280
\MPscratchDim=\dimen173
\MPnumerator=\count281
\makeMPintoPDFobject=\count282
\everyMPtoPDFconversion=\toks29
) (c:/texlive/2021/texmf-dist/tex/latex/epstopdf-pkg/epstopdf-base.sty
Package: epstopdf-base 2020-01-24 v2.11 Base part for package epstopdf
Package epstopdf-base Info: Redefining graphics rule for `.eps' on input line 4
85.

(c:/texlive/2021/texmf-dist/tex/latex/latexconfig/epstopdf-sys.cfg
File: epstopdf-sys.cfg 2010/07/13 v1.3 Configuration of (r)epstopdf for TeX Liv
e
))
*geometry* driver: auto-detecting
*geometry* detected driver: pdftex
*geometry* verbose mode - [ preamble ] result:
* driver: pdftex
* paper: a4paper
* layout: <same size as paper>
* layoutoffset:(h,v)=(0.0pt,0.0pt)
* modes: 
* h-part:(L,W,R)=(89.62709pt, 418.25368pt, 89.6271pt)
* v-part:(T,H,B)=(101.40665pt, 591.5302pt, 152.11pt)
* \paperwidth=598.14806pt
* \paperheight=845.90042pt
* \textwidth=512.1496pt
* \textheight=666.36348pt
* \oddsidemargin=42.67912pt
* \evensidemargin=43.31934pt
* \topmargin=42.67912pt
* \headheight=10.0pt
* \headsep=28.45274pt
* \topskip=10.0pt
* \footskip=56.9055pt
* \marginparwidth=57.0pt
* \marginparsep=11.0pt
* \columnsep=10.0pt
* \skip\footins=9.0pt plus 4.0pt minus 2.0pt
* \hoffset=-72.26999pt
* \voffset=-72.26999pt
* \mag=1000
* \@twocolumnfalse
* \@twosidefalse
* \@mparswitchfalse
* \@reversemarginfalse
* (1in=72.27pt=25.4mm, 1cm=28.453pt)

Package caption Info: Begin \AtBeginDocument code.
Package caption Info: End \AtBeginDocument code.
[1

{c:/texlive/2021/texmf-var/fonts/map/pdftex/updmap/pdftex.map}]
LaTeX Font Info:    Trying to load font information for U+msa on input line 45.


(c:/texlive/2021/texmf-dist/tex/latex/amsfonts/umsa.fd
File: umsa.fd 2013/01/14 v3.01 AMS symbols A
)
LaTeX Font Info:    Trying to load font information for U+msb on input line 45.


(c:/texlive/2021/texmf-dist/tex/latex/amsfonts/umsb.fd
File: umsb.fd 2013/01/14 v3.01 AMS symbols B
)
Package epstopdf Info: Source file: <Figures_supplementary/Macroscopic.eps>
(epstopdf)                    date: 2021-12-20 13:20:00
(epstopdf)                    size: 9905390 bytes
(epstopdf)             Output file: <Figures_supplementary/Macroscopic-eps-conv
erted-to.pdf>
(epstopdf)                    date: 2023-01-02 13:11:47
(epstopdf)                    size: 617628 bytes
(epstopdf)             Command: <repstopdf --outfile=Figures_supplementary/Macr
oscopic-eps-converted-to.pdf Figures_supplementary/Macroscopic.eps>
(epstopdf)             \includegraphics on input line 49.
Package epstopdf Info: Output file is already uptodate.
<Figures_supplementary/Macroscopic-eps-converted-to.pdf, id=8, 612.2875pt x 256
.96pt>
File: Figures_supplementary/Macroscopic-eps-converted-to.pdf Graphic file (type
 pdf)
<use Figures_supplementary/Macroscopic-eps-converted-to.pdf>
Package pdftex.def Info: Figures_supplementary/Macroscopic-eps-converted-to.pdf
  used on input line 49.
(pdftex.def)             Requested size: 512.1496pt x 214.94704pt.
Package epstopdf Info: Source file: <Figures_supplementary/Traction_supp.eps>
(epstopdf)                    date: 2022-12-05 17:47:38
(epstopdf)                    size: 8398647 bytes
(epstopdf)             Output file: <Figures_supplementary/Traction_supp-eps-co
nverted-to.pdf>
(epstopdf)                    date: 2023-01-02 13:11:50
(epstopdf)                    size: 786255 bytes
(epstopdf)             Command: <repstopdf --outfile=Figures_supplementary/Trac
tion_supp-eps-converted-to.pdf Figures_supplementary/Traction_supp.eps>
(epstopdf)             \includegraphics on input line 56.
Package epstopdf Info: Output file is already uptodate.
<Figures_supplementary/Traction_supp-eps-converted-to.pdf, id=9, 2078.76625pt x
 1172.38pt>
File: Figures_supplementary/Traction_supp-eps-converted-to.pdf Graphic file (ty
pe pdf)
<use Figures_supplementary/Traction_supp-eps-converted-to.pdf>
Package pdftex.def Info: Figures_supplementary/Traction_supp-eps-converted-to.p
df  used on input line 56.
(pdftex.def)             Requested size: 512.1496pt x 288.83669pt.


LaTeX Warning: `h' float specifier changed to `ht'.

Package epstopdf Info: Source file: <Figures_supplementary/Shear_supp.eps>
(epstopdf)                    date: 2022-12-05 17:48:54
(epstopdf)                    size: 3384619 bytes
(epstopdf)             Output file: <Figures_supplementary/Shear_supp-eps-conve
rted-to.pdf>
(epstopdf)                    date: 2023-01-02 13:11:53
(epstopdf)                    size: 351201 bytes
(epstopdf)             Command: <repstopdf --outfile=Figures_supplementary/Shea
r_supp-eps-converted-to.pdf Figures_supplementary/Shear_supp.eps>
(epstopdf)             \includegraphics on input line 63.
Package epstopdf Info: Output file is already uptodate.
<Figures_supplementary/Shear_supp-eps-converted-to.pdf, id=10, 2075.755pt x 586
.19pt>
File: Figures_supplementary/Shear_supp-eps-converted-to.pdf Graphic file (type 
pdf)
<use Figures_supplementary/Shear_supp-eps-converted-to.pdf>
Package pdftex.def Info: Figures_supplementary/Shear_supp-eps-converted-to.pdf 
 used on input line 63.
(pdftex.def)             Requested size: 512.1496pt x 144.63301pt.

LaTeX Warning: `h' float specifier changed to `ht'.

Package epstopdf Info: Source file: <Figures_supplementary/Frequency_sweeps.eps
>
(epstopdf)                    date: 2022-10-03 10:52:21
(epstopdf)                    size: 6667910 bytes
(epstopdf)             Output file: <Figures_supplementary/Frequency_sweeps-eps
-converted-to.pdf>
(epstopdf)                    date: 2023-01-02 13:11:56
(epstopdf)                    size: 927240 bytes
(epstopdf)             Command: <repstopdf --outfile=Figures_supplementary/Freq
uency_sweeps-eps-converted-to.pdf Figures_supplementary/Frequency_sweeps.eps>
(epstopdf)             \includegraphics on input line 70.
Package epstopdf Info: Output file is already uptodate.
<Figures_supplementary/Frequency_sweeps-eps-converted-to.pdf, id=11, 2078.76625
pt x 1186.4325pt>
File: Figures_supplementary/Frequency_sweeps-eps-converted-to.pdf Graphic file 
(type pdf)
<use Figures_supplementary/Frequency_sweeps-eps-converted-to.pdf>
Package pdftex.def Info: Figures_supplementary/Frequency_sweeps-eps-converted-t
o.pdf  used on input line 70.
(pdftex.def)             Requested size: 512.1496pt x 292.29877pt.

LaTeX Warning: `h' float specifier changed to `ht'.

Package epstopdf Info: Source file: <Figures_supplementary/Dehydration.eps>
(epstopdf)                    date: 2022-09-01 15:14:13
(epstopdf)                    size: 5752236 bytes
(epstopdf)             Output file: <Figures_supplementary/Dehydration-eps-conv
erted-to.pdf>
(epstopdf)                    date: 2023-01-02 13:11:58
(epstopdf)                    size: 586691 bytes
(epstopdf)             Command: <repstopdf --outfile=Figures_supplementary/Dehy
dration-eps-converted-to.pdf Figures_supplementary/Dehydration.eps>
(epstopdf)             \includegraphics on input line 77.
Package epstopdf Info: Output file is already uptodate.
<Figures_supplementary/Dehydration-eps-converted-to.pdf, id=12, 2439.1125pt x 1
626.075pt>
File: Figures_supplementary/Dehydration-eps-converted-to.pdf Graphic file (type
 pdf)
<use Figures_supplementary/Dehydration-eps-converted-to.pdf>
Package pdftex.def Info: Figures_supplementary/Dehydration-eps-converted-to.pdf
  used on input line 77.
(pdftex.def)             Requested size: 512.1496pt x 341.4362pt.

LaTeX Warning: `h' float specifier changed to `ht'.

Package epstopdf Info: Source file: <Figures_supplementary/Microscopy_supp.eps>

(epstopdf)                    date: 2022-10-03 12:25:13
(epstopdf)                    size: 10317411 bytes
(epstopdf)             Output file: <Figures_supplementary/Microscopy_supp-eps-
converted-to.pdf>
(epstopdf)                    date: 2023-01-02 13:12:01
(epstopdf)                    size: 1121748 bytes
(epstopdf)             Command: <repstopdf --outfile=Figures_supplementary/Micr
oscopy_supp-eps-converted-to.pdf Figures_supplementary/Microscopy_supp.eps>
(epstopdf)             \includegraphics on input line 84.
Package epstopdf Info: Output file is already uptodate.
<Figures_supplementary/Microscopy_supp-eps-converted-to.pdf, id=13, 493.845pt x
 326.21875pt>
File: Figures_supplementary/Microscopy_supp-eps-converted-to.pdf Graphic file (
type pdf)
<use Figures_supplementary/Microscopy_supp-eps-converted-to.pdf>
Package pdftex.def Info: Figures_supplementary/Microscopy_supp-eps-converted-to
.pdf  used on input line 84.
(pdftex.def)             Requested size: 512.1496pt x 338.32866pt.

LaTeX Warning: `h' float specifier changed to `ht'.

Package epstopdf Info: Source file: <Figures_supplementary/Actuator_supp.eps>
(epstopdf)                    date: 2022-10-05 14:30:58
(epstopdf)                    size: 676425 bytes
(epstopdf)             Output file: <Figures_supplementary/Actuator_supp-eps-co
nverted-to.pdf>
(epstopdf)                    date: 2023-01-02 13:12:02
(epstopdf)                    size: 141587 bytes
(epstopdf)             Command: <repstopdf --outfile=Figures_supplementary/Actu
ator_supp-eps-converted-to.pdf Figures_supplementary/Actuator_supp.eps>
(epstopdf)             \includegraphics on input line 91.
Package epstopdf Info: Output file is already uptodate.
<Figures_supplementary/Actuator_supp-eps-converted-to.pdf, id=14, 789.95125pt x
 398.48875pt>
File: Figures_supplementary/Actuator_supp-eps-converted-to.pdf Graphic file (ty
pe pdf)
<use Figures_supplementary/Actuator_supp-eps-converted-to.pdf>
Package pdftex.def Info: Figures_supplementary/Actuator_supp-eps-converted-to.p
df  used on input line 91.
(pdftex.def)             Requested size: 512.1496pt x 258.35185pt.

LaTeX Warning: `h' float specifier changed to `ht'.

Package epstopdf Info: Source file: <Figures_supplementary/Angle_field.eps>
(epstopdf)                    date: 2022-10-03 11:29:46
(epstopdf)                    size: 91393 bytes
(epstopdf)             Output file: <Figures_supplementary/Angle_field-eps-conv
erted-to.pdf>
(epstopdf)                    date: 2023-01-02 13:12:04
(epstopdf)                    size: 45655 bytes
(epstopdf)             Command: <repstopdf --outfile=Figures_supplementary/Angl
e_field-eps-converted-to.pdf Figures_supplementary/Angle_field.eps>
(epstopdf)             \includegraphics on input line 98.
Package epstopdf Info: Output file is already uptodate.
<Figures_supplementary/Angle_field-eps-converted-to.pdf, id=15, 2077.7625pt x 5
93.21625pt>
File: Figures_supplementary/Angle_field-eps-converted-to.pdf Graphic file (type
 pdf)
<use Figures_supplementary/Angle_field-eps-converted-to.pdf>
Package pdftex.def Info: Figures_supplementary/Angle_field-eps-converted-to.pdf
  used on input line 98.
(pdftex.def)             Requested size: 512.1496pt x 146.22179pt.

LaTeX Warning: `h' float specifier changed to `ht'.


LaTeX Warning: `h' float specifier changed to `ht'.


LaTeX Warning: `h' float specifier changed to `ht'.


LaTeX Warning: `h' float specifier changed to `ht'.

[2 <./Figures_supplementary/Macroscopic-eps-converted-to.pdf>] [3 <./Figures_su
pplementary/Traction_supp-eps-converted-to.pdf> <./Figures_supplementary/Shear_
supp-eps-converted-to.pdf>] [4 <./Figures_supplementary/Frequency_sweeps-eps-co
nverted-to.pdf>] [5 <./Figures_supplementary/Dehydration-eps-converted-to.pdf>]
[6 <./Figures_supplementary/Microscopy_supp-eps-converted-to.pdf>] [7 <./Figure
s_supplementary/Actuator_supp-eps-converted-to.pdf> <./Figures_supplementary/An
gle_field-eps-converted-to.pdf>] (./Supplementary_information.aux) ) 
Here is how much of TeX's memory you used:
 5408 strings out of 478557
 83053 string characters out of 5854912
 425530 words of memory out of 5000000
 23273 multiletter control sequences out of 15000+600000
 410685 words of font info for 56 fonts, out of 8000000 for 9000
 1141 hyphenation exceptions out of 8191
 57i,10n,66p,591b,370s stack positions out of 5000i,500n,10000p,200000b,80000s
<c:/texlive
/2021/texmf-dist/fonts/type1/public/amsfonts/cm/cmmi10.pfb><c:/texlive/2021/tex
mf-dist/fonts/type1/public/amsfonts/cm/cmr10.pfb><c:/texlive/2021/texmf-dist/fo
nts/type1/public/amsfonts/cm/cmr12.pfb><c:/texlive/2021/texmf-dist/fonts/type1/
public/amsfonts/cm/cmr17.pfb><c:/texlive/2021/texmf-dist/fonts/type1/public/ams
fonts/symbols/msam10.pfb>
Output written on Supplementary_information.pdf (7 pages, 4633220 bytes).
PDF statistics:
 128 PDF objects out of 1000 (max. 8388607)
 51 compressed objects within 1 object stream
 0 named destinations out of 1000 (max. 500000)
 41 words of extra memory for PDF output out of 10000 (max. 10000000)
